# Supplementary material for: Human cytomegalovirus infection induces L1 expression through UL38-dependent mTOR-KAP1 pathway
Source: PLoS One. 2025 Apr 23;20(4):e0320512. doi: 10.1371/journal.pone.0320512 (PMC12017509; doi:10.1371/journal.pone.0320512)
Supplement: S1 Table — (XLSX) [file pone.0320512.s001.xlsx]

## Sheet: Supplementary Table 1
	<BAC recombineering primer sets>
		Primers	Sequences
		ΔUL38 rpsL-neo hmA For:	GGCCACGCATAGCACCGCCGCTATCATGAGCCTGCTGGACGAGGCCGAGTGGCCTGGTGATGATGGCGGGATCG
		ΔUL38 rpsL-neo hmA Rev:	ACCACGACCACCATCTGTACCACGTCGCCCTCCCCGGCCGTGTACATCACTCAGAAGAACTCGTCAAGAAGGCG
		[Seq] Toledo UL38 For:	GAT AGA AAG GAT GAC TAC GGC CAC
		[Seq] Toledo UL38 Rev:	AAA GTT CTC CTT CTA GAC CAC GAC
