# Supplementary material for: Human cytomegalovirus infection induces L1 expression through UL38-dependent mTOR-KAP1 pathway
Source: PLoS One. 2025 Apr 23;20(4):e0320512. doi: 10.1371/journal.pone.0320512 (PMC12017509; doi:10.1371/journal.pone.0320512)
Supplement: S2 Table — (XLSX) [file pone.0320512.s002.xlsx]

## Sheet: Sheet1
s
	<qPCR primer sets>
		Primers	Sequences
		L1 promoter #1 For:	GTA CCG GGT TCA TCT CAC TAGG
		L1 promoter #1 Rev:	TGT GGG ATA TAG TCT CGT GGT G
		L1 promoter #2 For:	TGT CTG ACA GCT TTG AAG AGA G
		L1 promoter #2 Rev:	TGG TCT TTG ATG ATG GTG ATG TA
		HBB For:	CAC CTT TGC CAC ACT GAG TGA G
		HBB Rev:	CCA CTT TCT GAT AGG CAG CCT G
		Toledo UL44 For:	CGG CGC GGC TGT ATT ATT AG
		Toledo UL44 Rev:	GCG AGC GAG CGA AAG TTT TA
		Toledo UL38 For:	CTC TAC GTG TGC ATC TGC GA
		Toledo UL38 Rev:	TGA CCC CGA ACA TGA TGA GC
